# Supplementary material for: Comparison of Mini-Percutaneous Nephrolithotomy and Flexible Ureteroscopy for Treating 1–2 cm Single Stones in Solitary Kidney: Outcomes and Renal Function Impact
Source: J Clin Med. 2026 Mar 9;15(5):2089. doi: 10.3390/jcm15052089 (PMC12986005; doi:10.3390/jcm15052089)
Supplement: Supplementary file 1 [file jcm-15-02089-s001.zip]

Archive with 1 entries (1 files):
- jcm-4171434-supplementary.pdf
